# Supplementary material for: Cranberry Arabino-Xyloglucan and Pectic Oligosaccharides Induce Lactobacillus Growth and Short-Chain Fatty Acid Production
Source: Microorganisms. 2022 Jul 3;10(7):1346. doi: 10.3390/microorganisms10071346 (PMC9319371; doi:10.3390/microorganisms10071346)
Supplement: Supplementary file 1 [file microorganisms-10-01346-s001.zip]

Archive with 1 entries (1 files):
- microorganisms-1776152-supplementary.pdf
